# Supplementary material for: ETS Exposure and PAH Body Burden in Nonsmoking Italian Adults
Source: Int J Environ Res Public Health. 2018 Jun 1;15(6):1156. doi: 10.3390/ijerph15061156 (PMC6025440; doi:10.3390/ijerph15061156)
Supplement: Supplementary file 1 [file ijerph-15-01156-s001.zip]

Archive with 1 entries (1 files):
- ijerph-292995-SI.pdf
